# Supplementary material for: The Lipid Asset Is Unbalanced in Peripheral Nerve Sheath Tumors
Source: Int J Mol Sci. 2021 Dec 22;23(1):61. doi: 10.3390/ijms23010061 (PMC8744637; doi:10.3390/ijms23010061)
Supplement: Supplementary file 1 [file ijms-23-00061-s001.zip]

Archive with 1 entries (1 files):
- ijms-1512004-supplementary.pdf
